# Supplementary material for: Comorbid Hypertension Reduces the Risk of Ventricular Arrhythmia in Chronic Heart Failure Patients with Implantable Cardioverter-Defibrillators
Source: J Clin Med. 2022 May 17;11(10):2816. doi: 10.3390/jcm11102816 (PMC9146543; doi:10.3390/jcm11102816)
Supplement: Supplementary file 1 [file jcm-11-02816-s001.zip]

Archive with 1 entries (1 files):
- jcm-1719643-supplementary.pdf
